# Supplementary material for: Design of therapeutic siRNAs for potential application to infection with chikungunya virus
Source: Heliyon. 2025 Jan 10;11(2):e41824. doi: 10.1016/j.heliyon.2025.e41824 (PMC11782961; doi:10.1016/j.heliyon.2025.e41824)
Supplement: Multimedia component 1 [file mmc1.xlsx]

## Sheet: Sheet1
Sl	Sequence
1	ATAGACGCTGACAGCGCCTTTTTGAAGGCCCTG
2	CAACGTGCGTACCCCATGTTTGAGGTGGAACC
3	ATAAAACTAATAGAGCAGGAAATTGA
4	AATGCTAGAGCGTTCTCGCATCTAGC
5	ATAAAACTAATAGAGCAGGAAATTGA
6	AATGCTAGAGCGTTCTCGCATCTAGC
7	ATAAAACTAATAGAGCAGGAAATTGA
8	CCAGCAAGGAGGATGATGTCGGACAGGAAGTACCACTGCGT
9	TCTGGAAAGATCGGGGACTTACAAG
10	GTCTCATGTAGACAGAGAGCAGACGTCGC
11	TATACCAAGACGTCTATGCTGTACA
12	GACACAACCCCGTTCATGTACAA
13	ATGGCGGGTGCCTACCCCTC
14	GAGCAGGTACTGAAGGCTAAGAACATAGGATTATGTTCAACAGACCTGAC
15	GACCGTGTGCTGTTCTCAGTAGGGTCAACGCT
16	AGCTTCACATGCCGCTGTGA
17	GGCTACGTCGTTAAGAGAATAACGATGAGCCCAGGCCTTTATGGAAAAACCAC
18	GGGTATGCGGTAACCCACCACGCAGACGGATTC
19	GAAAGAGTGTCATTCTCGGTGTGCAC
20	GAAAGAGTGTCATTCTCGGTGTGCAC
21	TACGTGCCGGCGACCATTTGTGATCAAATGACCGGCATCCTTGCTACAGAAGTCACGCCGGAGGATGCACAG AAGCTGTTGGTGGGGCTGAACCAGAGAATAGTGGTTAACGGCAGAACGCAACGGAA
22	TGGGGGTCAGAGAAAGAACACT
23	AAACACACACGGTCTACAAGAGGCC
24	CTGTGGTCGTCCGGGTTGTCAATCCC
25	GAAAAAGAAGCAGAGGAAGAACGAGAAGCAGAACTGACTC
26	CTACAGGCAGCACAGGAAGATGT
27	CAGGTCGAAATCGACGTGGAACA
28	GCGGAGCAAGTGAAGACGTG
29	GAGTCCTAGTGCCCTCAGGCTATGCAAT
30	GAAGACTTCCAGAGTCTAAGCGAAAGCGCAACGATGGTGTA
31	AACGAAAGAGAGTTCGTAAACAGAAAG
32	ATTGCGATGCACGGACCAGC
33	GACGAAGAGTCGTATGAGCT
34	GTGAGGGCAGAGAGGACAGAA
35	TGGTACTGGTGGGCGACTTGACTAATCCGCCCTACCACGAATTCGCATA
36	AAAATTGCAGTCATAGGAGTCTTCGG
37	ATTATCAAGAACCTAGTTACCAGGCA
38	GGAAAGAAAGAAAACTGCCA
39	CACCGACGTGATGAGACAGAGAGGTCTAGA
40	ATATCTGCACGTACGGTTGA
41	TCGCTGCTCTTGAATGGATGCAA
42	CCAGTCGACGTGTTGTACGTAGACGAGGCGTTTGCGTGCCA
43	TGTGGTGACCCGAAGCAGTGCGGCTTCTTCAATATGATGCAGATGAAAGTCAACTA
44	CAAGTGTACCACAAAAGTAT
45	TCCAGGCGGTGTACACTGCCTGTGAC
46	CATTACGAAGGCAAAATGCGCACTAC
47	CTCGTGTTAACGTGCTTCAGAGGGTGGGTTAAACAACTGCAAATTGACTATCGTGGA
48	ACGAGGTCATGACAGCAGCCGCATCCCAAGGGTTAACCAGAAAAGGAGTTTA
49	TCAGAGCACGTCAACGTACTCCTAAC
50	GACCCGTGGATAAAGACGCTGCAGAACCCACCGAAAGGAAACTTCAA
51	AAGGAGTGGGAGGTGGAGCA
52	ATAATGGCGGGCATCTGCAGTCACCAA
53	TGGGCTAAGAGCTTGGTCCCTATCCTCGAAACAGCGGGGATAAAACTAA
54	GAAGTAGCCCTGAATGAAATATG
55	ACGCGCATGTATGGGGTGGAT
56	TCCATTCTAGAAAGAAAGTA
57	GTGGAACATCAACAAGCAGATCTG
58	ACCAGGAGGATAGAAGACTT
59	AGGAGACTACCACACTCATTAGTGGCCGAACACCGCCCAGTAAAAGGGGAAAG
60	ACTGCCTACTAAGAGAGTCAC
61	TAGGTGTCCGCGGAGCGGACTA
62	GTGGTCATAAACATCCACACACC
63	TTTCGCATACACCATTACCAACAGTGCGT
64	CACGCAATGAAACTGCAAATGCT
65	TGAGACTGCTCAAACCGGG
66	TCTCTATTGATCAGAGCATA
67	TTTGACAATGGCAGAAGGAATTT
68	CACCCGAGCAGGATGTGCACC
69	CGCATGGACATCGCGAAGAACGATGAAGAGTGCGT
70	AAAAAATGGCCGGAGTCCTTTAA
71	GTAGCTATACCTCTCCTCTCCACAGGTGTATACTCAGGAGGGAAAGA
72	ACAGCCATGGACTCGACGGATGCAGACGTGGTCATCTACTG
73	GAATGGGAGAAGAAAATATC
74	GAGGCCATACAGATGCGGAC
75	TGCTGGATGAGCACATCTCCATAGACTGCGAT
76	TTCGCGTGCACCCTGACAG
77	TACAGCACCACGGAAGGCGCACTGTA
78	ATACTATGTGGCCAAAGCAAA
79	TGCCTATATGCCCTGGGGGAAAGTAT
80	ATCAGGCAGAAATGCCCGGTGGATGA
81	ATAGAAGGAGTGCAAAAAGTCAAATGCTC
82	CGCGTAAGTCCAAGGGAATA
83	GCTGACGCCCCAGCCCTAGAACC
84	GAAACCTTGCGGCCGTGTCTGACTGGGTAATGAGCACCGTACC
85	ATAACACCCATGGCTAGCGTCCGATTCTTTAG
86	CGTACAAGAAACAGCGGAGACGCGTGACACAGC
87	CAAGCGAGACGTTCCCCAT
88	GGAGAAATCGAAAGCTTGTCTTCTGAGCT
89	AGCGACTGGTCCACGTGCTCAGACACGGACGACGAGTTA
90	GACTAGACAGGGCAGGTGGGTATATATTCTCGTCGGACA
91	CGCCAGTCAGTGCTGCCGGT
92	CACGAGGAGAAGTGTTACCC
93	TACTTAAGAAACTCCAGGAGA
94	CCGGCGCCTGTGTACTCGCCTCCG
95	TAGACATGGTGGACGGGTCGGAGAGTTGC
96	TCCCCATTCCAGAACACACTACAGAATGTACTGGCAGCAGCCACGAAAAG
97	AACTGCAACGTCACACAGATGAGGGAATTACCCACTTTGGACTC
98	GCAGTATTCAACGTGGAGTG
99	AGAATACTGGGAAGAATTTGCTGCCAGCCCTAT
100	GTACCAATGGATAGGTTCACAGTAGA
101	CCTAAGGTGCAGGTTATACAGGC
102	GTACCAATGGATAGGTTCACAGTAGA
103	CCTAAGGTGCAGGTTATACAGGC
104	GGAGAGATTTCCAGCTGTCA
105	CCGACAGGTACGCGCTTCAAGTTCGGCGC
106	TGCGCGGCCTTCATCGGCGACGACAACATAATACATGG
107	GTCGTCTCCGATGAATTGATGGCAG
108	GTGAAGATCATAGATGCAGTTGTATCC
109	GAAGTGCAGGGTATATCAGTTG
110	GTAATGTCCATGGCCACCTTTGCAAGCTCCAGATC
111	TTCGAGAAGCTCAGAGGACCCGTCATAAC
112	TTGTACGGCGGTCCTAAATAGGTACGCACTACAGCTACCTATTTTG
113	GGGCAACTTGCCCAGCTGATCTCAGCAGTTAATAAACTGACAATGTGCG
114	GAATCGGAAGAATAAGAAGCAAAAGCAAA
115	TCAAAAGAAAAAGAAGCCGGGCCG
116	ATGTGCATGAAAATCGAAAATGATTG
117	GAAGGTAAGGTAACAGGTTACNCGTGC
118	GTAAAGGGGACCATCGATAA
119	GCGCAGATACCCGTGCACATGAAGTCCGACGCTTCGAAGTTCACCCATGAGAAACC
120	AACTGGCACCACGGAGCAGTACAGTACTCAGGAGGCCG
121	AGACCGATCTTCGACAACAAGGG
122	TTAGGAGGAGCTAATGAAGGAGCCCGTACAGCCCTCTC
123	GGGTACTATCAGCTGCTACA
124	TAGCTCACTGTCCCGACTGTGGAGAAGGGCACTCGTGCCATAGTCCCGTAGC
125	TCCTTGCAAATCGGAATAAAGACGGATGA
126	ACGATTACTGGGACAATGGGACACTTCAT
127	TCATGTACGCACCCATTTCACCA
128	AAATTCCATTCCCGACCGCAGCA
129	ACATGCAGGGTGCCTAAAGCAAG
130	ATGGGAGAAGAACCAAACTA
131	GGGCTCGAGGTCACGTGGGG
132	GGCCACCCGCATGAGATAAT
133	GGGGATGTGCATGTGTGCACGACGCAGATGCAT
134	GAACTGACACCAGGAGCTACCGTCCCTTTCCTGCTTAGCCTAATATGCTGCAT
135	CAAGCCCTTATTCCGCTGGCAGCCCTGATTGT
136	TCGGTGCCCACACTGTGAGCGCGTACGAACACGTAACAGTGATCCCGAACACGGTGGGAGTACCGTATAAGACTCT
137	CTATCGCTTGATTACATCAC
138	ATCCCGTCTCCGTACGTGAA
139	TGCTGCGGTACAGCAGAGTG
140	TACAGCTGTAAGGTCTTCACCGGCGTCTACCCGTT
141	GTGGAGAAGTCCGAATCATGCAAAACAGAATTTGCATCAGC
142	TCAGCTAAGCTCCGCGTCCTTTACCAAGG
143	AACGGCGACCATGCCGTCACAGTTAAGGACGC
144	GTGGGGCCAATGTCTTCAGCCTGGACACCTTT
145	GGCGCAGGAAGACCAGGACAATTTGGCGA
146	ACACAACTGGTACTGCAGAGACCG
147	TACTCTCAGGCACCATCTGGCTT
148	CAAATAGCAACAAACCCGGTAAGAGCG
149	ATCTCCATCGACATACCGGA
150	CGCGTACAAGTCTGTTCTACACAAGTACACTGTG
151	TGTCATGGGTGCAGAAGATCACGGGAGG
